# Supplementary material for: Immune cells play a critical role in cytokine- and endotoxin-mediated endothelial permeability
Source: PLoS One. 2025 Aug 14;20(8):e0329700. doi: 10.1371/journal.pone.0329700 (PMC12352842; doi:10.1371/journal.pone.0329700)
Supplement: S1 File — (XLSX) [file pone.0329700.s002.xlsx]

## Sheet: Surface marker (FACS)
PG_Data Gogesch and Ortega Iannazzo et al.
1. Expression of cellular surface markers (FACS)
ICAM-1 (MFI, normalized to unstimulated)
	Incubation time	6h																				24h																				48h
	Exp#	N1	N2	N3	N4	N5	N6	N7	N8	N9	P1	N10	N11	N12	N13	P1	P1	N14	N15	P1	N16	N1	N2	N3	N4	N5	N6	N7	N8	N9	P1	N10	N11	N12	N13	P1	P1	N14	N15	P1	N16	N1	N2	N3	N4	N5	N6	N7	N8
	Unstim	100*	100*	100*	100*	100*	100*	100*	100*	100*	100*	100*	100*	100*	100*	100*	100*	100*	100*	100*	100*	100*	100*	100*	100*	100*	100*	100*	100*	100*	100*	100*	100*	100*	100*	100*	100*	100*	100*	100*	100*	100*	100*	100*	100*	100*	100*	100*	100*
Stimulus	IL-1β	288	1591	2701	540	1402	3795	1706	2255	2895	2684											231	1610	1902	468	1354	3021	1889	3122	912	2399											177	1256	2260	437	937	1585	827	1365
	IL-2	103	103	120	74	92	151	126	105	227	138					159	124			153		90	88	97	80	96	95	115	156	86	118					141	115			148		92	76	124	77	107	95	99	134
	IL-6	125	111	147	100	98	171	136	110	151	110					182	116	142		163		100	188	154	105	172	193	198	225	190	166					169	142			218		114	197	205	107	183	174	232	165
	IL-8	110	108	133	105	96	132	122	90	199	118					144	117			138		88	115	106	95	108	104	120	145	110	91					127	126			127		107	96	135	104	128	91	123	108
	IFN-α											172	152	150	167	163	141	145	139	183	161											142	253	140	224	167	225	191	208	203	2469
	IFN-γ	110	96	111	96	99	122	81	97	178	111					153	106			137		89	109	98	101	105	109	112	152	118	115					114	114			138		112	129	135	102	134	102	107	98
	TNF-α	182	1448	2469	469	431	3372	1502	2797	2697	2238			2379		3576	2493	1747	1141	4053		266	1322	1600	449	1057	2099	1428	3019	1018	2777					3741	1975	2436	812	2317		195	765	969	316	594	779	604	1060
	SN(unstim)											119	114	111	130	195	121	135	129	171	136											70	158	136	155	161	156	118	112	167	290
	SN(TGN)											749	1485	2244	1883	4850	2242	2358	1190	3564	1686											480	1162	3367	2468	4266	2777	2212	972	2715	101
	thrombin	69	393	320	85	146	451	208	266	1216	1150					684	561			853		114	419	657	185	393	1051	584	919	398	884					852	678			434		82	324	536	177	286	459	338	412
	VEGF	101	115	128	96	99	138	119	130	213	135					162	113			161		70	84	75	72	68	104	91	149	56	96					121	86			104		62	50	81	74	69	83	63	84
	Bradykinin	98	85	113	104	96	123	113	111	183	103					165	111			145		61	119	109	96	98	118	124	171	105	107					140	139			134		111	85	129	85	106	97	105	106
	vWF	77										150	124	131	122	157	114	108	109	149	138	81										169	154	122	167	155	151	101	153	153	191	76
	LPS	130	279	639	110	405	1360	643	1154	1036	724					1413	755			1065		107	331	634	168	430	1451	664	1339	403	988					1143	700			584		90	224	468	124	396	661	471	455
	Pam3Cys	100	108	121	105	98	161	117	105	192	114					150	109			167		85	119	101	93	103	126	136	119	107	114					399	145			113		87	102	128	85	119	92	120	81
	Flagellin	181	274	810	224	412	612	264	337	513	338	247		1002		753	418	228	229	668		100	213	357	143	283	312	240	255	114	202	204		303		166	341	182	235	268		128	126	307	119	259	179	161	136
VCAM-1 (MFI, normalized to unstimulated)
	Incubation time	6h																				24h																				48h
	Exp#	N1	N2	N3	N4	N5	N6	N7	N8	N9	P1	N10	N11	N12	N13	P1	P1	N14	N15	P1	N16	N1	N2	N3	N4	N5	N6	N7	N8	N9	P1	N10	N11	N12	N13	P1	P1	N14	N15	P1	N16	N1	N2	N3	N4	N5	N6	N7	N8
	Unstim		100*	100*	100*	100*	100*	100*	100*	100*	100*	100*	100*	100*	100*	100*	100*	100*	100*	100*	100*		100*	100*	100*	100*	100*	100*	100*	100*	100*	100*	100*	100*	100*	100*	100*	100*	100*	100*	100*		100*	100*	100*	100*	100*	100*	100*
Stimulus	IL-1β		1644	2515	725	3438	1814	3601	4576	1689	2620												398	900	452	1247	607	1161	4028	1878	1789												253	480	208	591	534	813	1712
	IL-2		102	113	107	83	143	133	93	110	98					87	98			84			99	113	119	108	114	114	147	106	108					104	93			104			101	100	97	107	129	138	127
	IL-6		101	113	98	100	142	105	101	101	90					89	95	107		98			107	110	106	109	81	91	147	106	101					118	90			101			111	98	98	103	100	116	113
	IL-8		100	111	102	98	121	136	87	113	95					85	97			85			107	111	118	108	87	130	127	106	89					97	105			98			110	94	93	103	104	112	106
	IFN-α											108	99	74	109	89	101	112	113	94	109											97	105	106	99	122	111	120	129	106	130
	IFN-γ		99	107	96	99	112	89	87	104	93					86	98			89			102	99	105	107	84	91	143	124	98					99	103			104			126	101	91	109	97	108	108
	TNF-α		1265	1863	843	375	1565	3045	7374	4174	3823			1707		1767	2389	2099	2004	1457			330	345	252	1017	388	757	4126	2570	3016					1423	739	1248	979	717			162	154	137	251	138	238	597
	SN(unstim)											133	127	116	138	140	121	139	146	120	140											130	173	192	144	166	149	176	179	168	172
	SN(TGN)											2191	3158	1742	5020	2738	2529	3948	2770	1782	2324											519	872	1318	1543	2050	1517	1660	1553	692	898
	thrombin		214	210	99	205	269	372	309	435	734					255	260			199			161	263	131	492	174	1065	408	357	405					223	161			147			179	182	109	287	244	803	254
	VEGF		110	124	102	120	132	145	123	118	146					89	99			88			110	116	102	104	96	120	260	127	165					134	96			120			108	101	100	105	123	105	127
	Bradykinin		96	114	107	105	120	130	98	99	105					90	104			88			104	114	104	102	87	132	152	109	109					114	103			104			103	102	84	101	116	123	104
	vWF											97	79	72	86	92	99	96	103	84	101											93	97	96	89	104	103	94	99	98	103
	LPS		141	272	105	470	528	716	950	345	504					220	243			208			127	153	127	241	154	273	667	242	314					191	135			138			134	127	85	194	157	246	218
	Pam3Cys		101	106	114	105	150	108	97	109	116					88	98			87			107	102	99	117	104	131	113	105	96					110	101			97			110	96	82	98	128	124	101
	Flagellin		112	159	154	226	157	128	123	113	134	108		150		96	118	104	124	104			100	109	133	143	82	140	134	85	84	104		89		104	116	95	117	114			113	97	102	132	116	105	96
E-selectin (MFI, normalized to unstimulated)
	Incubation time	6h																				24h																				48h
	Exp#	N1	N2	N3	N4	N5	N6	N7	N8	N9	P1	N10	N11	N12	N13	P1	P1	N14	N15	P1	N16	N1	N2	N3	N4	N5	N6	N7	N8	N9	P1	N10	N11	N12	N13	P1	P1	N14	N15	P1	N16	N1	N2	N3	N4	N5	N6	N7	N8
	Unstim	100*	100*	100*	100*	100*	100*	100*	100*	100*	100*	100*	100*	100*	100*	100*	100*	100*	100*	100*	100*	100*	100*	100*	100*	100*	100*	100*	100*	100*	100*	100*	100*	100*	100*	100*	100*	100*	100*	100*	100*	100*	100*	100*	100*	100*	100*	100*	100*
Stimulus	IL-1β	542	6365	10026	1724	4934	11746	9812	19894	11480	22449											257	2068	3393	809	2520	11057	15649	15905	22715	11373											176	1634	1970	497	1907	3577	3065	1703
	IL-2	85	103	131	101	12	176	181	-1	79	-28					82	101			108		76	108	178	110	51	167	63	-25	-40	-45					94	89			101		64	84	100	81	94	146	118	262
	IL-6	100	106	142	100	85	208	114	124	91	40					88	97	107		122		77	129	163	122	106	199	285	287	526	75					146	95			114		70	148	112	102	146	155	241	133
	IL-8	98	109	142	100	80	157	132	97	89	119					73	96			100		70	104	135	114	50	48	165	73	365	115					94	101			98		63	91	79	90	111	138	126	86
	IFN-α											117	102	59	98	84	99	112	113	121	113											99	94	114	84	119	116	141	139	103	126
	IFN-γ	122	98	121	92	85	132	64	80	63	76					79	104			108		75	96	114	105	59	111	74	49	225	89					107	102			98		80	120	91	86	116	93	109	88
	TNF-α	197	1850	2367	769	372	4125	3888	15459	9046	11316			1452		2369	2072	1789	1274	3334		261	634	943	371	479	1629	2393	3447	8055	3812					983	458	837	324	726		194	526	437	234	426	602	666	544
	SN(unstim)											92	112	103	106	104	106	125	127	94	100											93	129	167	101	150	98	138	131	129	139
	SN(TGN)											2013	1820	965	1768	2560	1322	1363	915	2133	986											406	520	1205	682	1626	771	863	426	1263	504
	thrombin	69	1067	798	190	632	3743	1022	2220	1894	4513					1072	411			707		114	289	554	212	284	1040	2396	1063	1733	798					328	250			189		82	259	348	158	251	491	590	291
	VEGF	101	121	115	102	100	171	137	173	-36	64					87	97			111		70	83	121	84	42	91	63	20	144	-13					117	82			111		62	66	83	74	79	99	81	78
	Bradykinin	98	89	113	104	81	179	127	81	76	-27					76	101			102		61	92	125	105	40	77	129	-11	152	-38					112	100			102		111	84	99	78	100	103	109	83
	vWF	77										110	75	57	77	73	94	91	100	103	102	81										96	84	113	79	103	94	98	110	101	96	76
	LPS	130	275	780	116	844	3616	2606	4000	1726	1700					486	303			652		107	183	387	166	186	1517	1094	1601	2040	899					309	169			206		90	163	251	99	258	560	559	286
	Pam3Cys	100	88	110	114	79	199	110	77	116	-14					83	107			118		85	112	87	103	-9	132		69	259	29					162	91			93		87	92	90	72	101	132	201	79
	Flagellin	181	167	421	204	359	353	235	203	191	89	157		180		107	141	141	151	178		100	137	235	164	119	158	125	91	292	141	132		148		103	158	122	134	142		128	110	152	112	184	168	153	86
JAM-3 (MFI, normalized to unstimulated)
	Incubation time	6h																				24h																				48h
	Exp#	N1	N2	N3	N4	N5	N6	N7	N8	N9	P1	N10	N11	N12	N13	P1	P1	N14	N15	P1	N16	N1	N2	N3	N4	N5	N6	N7	N8	N9	P1	N10	N11	N12	N13	P1	P1	N14	N15	P1	N16	N1	N2	N3	N4	N5	N6	N7	N8
	Unstim	100*	100*	100*	100*	100*	100*	100*	100*	100*	100*	100*	100*	100*	100*	100*	100*	100*	100*	100*	100*	100*	100*	100*	100*	100*	100*	100*	100*	100*	100*	100*	100*	100*	100*	100*	100*	100*	100*	100*	100*	100*	100*	100*	100*	100*	100*	100*	100*
Stimulus	IL-1β	97	69	100	82	60	75	76	84	96	87											88	83	86	94	85	66	78	158	84	91											93	91	111	98	87	73	69	142
	IL-2	132	93	128	77	74	168	116	112	154	121					159	96			142		117	94	98	96	104	114	117	142	101	119					112	93			125		113	103	135	99	122	115	117	143
	IL-6	119	95	128	85	76	148	108	104	123	97					134	83	103		145		96	93	94	84	88	83	88	142	96	100					95	80			113		106	87	113	86	93	87	102	110
	IL-8	115	102	131	111	82	121	121	93	158	108					127	94			138		101	102	100	92	94	97	112	143	115	91					120	108			125		122	104	131	91	108	89	117	108
	IFN-α											118	108	106	120	127	96	115	98	134	138											115	120	128	125	79	100	104	98	114	136
	IFN-γ	130	94	123	91	89	122	75	97	139	106					138	83			134		118	102	97	91	99	101	101	140	119	107					87	91			129		123	114	131	90	105	89	99	106
	TNF-α	99	77	108	80	76	105	80	89	85	70			102		81	89	91	84	119		106	112	111	111	96	92	105	149	88	96					95	88	139	84	109		112	134	143	118	115	122	108	127
	SN(unstim)											127	112	131	136	145	88	130	104	148	130											84	171	165	137	98	98	116	110	135	164
	SN(TGN)											81	80	90	75	107	71	94	74	107	89											66	68	96	92	61	68	76	65	71	101
	thrombin	95	76	105	68	66	116	84	81	143	86					126	82			129		122	84	94	95	108	77	119	160	120	119					91	102			147		105	119	123	84	128	111	132	141
	VEGF	122	102	120	102	96	143	135	120	156	107					138	88			142		117	116	101	109	100	111	111	175	100	103					115	95			169		100	119	137	125	101	96	92	119
	Bradykinin	118	77	124	116	89	112	124	105	138	92					166	93			150		112	98	106	93	99	99	112	147	121	119					113	115			130		145	115	140	82	105	93	113	111
	vWF											129	116	138	115	142	86	102	106	134	139											136	148	146	133	113	112	129	91	126	130
	LPS	131	98	129	82	94	111	127	116	131	87					138	90			123		115	97	92	93	86	86	87	133	106	115					101	89			118		100	108	124	86	107	94	117	111
	Pam3Cys	142	95	126	106	84	154	113	101	144	91					125	79			148		115	112	91	91	104	102	128	124	107	93					115	106			91		118	109	131	84	103	99	120	94
	Flagellin	134	101	135	115	83	145	105	103	132	88	112		175		144	93	93	89	145		102	103	90	99	96	96	128	134	88	84	143		143		120	120	111	106	125		137	110	113	89	101	88	110	91
VE-Cadherin (MFI, normalized to unstimulated)
	Incubation time	6h																				24h																				48h
	Exp#	N1	N2	N3	N4	N5	N6	N7	N8	N9	P1	N10	N11	N12	N13	P1	P1	N14	N15	P1	N16	N1	N2	N3	N4	N5	N6	N7	N8	N9	P1	N10	N11	N12	N13	P1	P1	N14	N15	P1	N16	N1	N2	N3	N4	N5	N6	N7	N8
	Unstim	100*	100*	100*	100*	100*	100*	100*	100*	100*	100*	100*	100*	100*	100*	100*	100*	100*	100*	100*	100*	100*	100*	100*	100*	100*	100*	100*	100*	100*	100*	100*	100*	100*	100*	100*	100*	100*	100*	100*	100*	100*	100*	100*	100*	100*	100*	100*	100*
Stimulus	IL-1β	86	131	174	109	117	115	116	100	150	145											93	113	105	100	127	63	102	1060	161	82											83	120	114	91	94	77	82	135
	IL-2	97	96	111	87	643	242	124	555	623	302					125	103			469		111	95	109	110	117	85	123	1269	196	372					98	87			115		96	91	119	93	104	113	150	136
	IL-6	104	107	129	100	101	202	110	79	107	97					143	88	115		149		95	102	113	101	99	57	94	703	62	240					120	82			125		98	95	109	91	95	102	120	119
	IL-8	98	104	121	124	98	133	135	62	411	50					92	95			133		96	105	112	112	103	68	132	472	64	50					108	95			108		104	100	110	86	98	89	123	99
	IFN-α											118	101	85	136	99	101	136	119	399	162											112	117	139	117	107	102	124	106	115	161
	IFN-γ	125	93	119	99	106	124	68	68	608	72					111	97			123		120	101	107	102	103	67	96	614	118	152					96	85			112		117	106	110	84	93	86	99	102
	TNF-α	96	104	138	97	99	126	108	178	258	42			112		97	214	220	144	321		106	106	115	106	113	58	110	1104	119	370					127	129	195	100	157		100	128	122	97	117	113	104	125
	SN(unstim)											997	1614	834	654	1330	102	134	103	1517	1100											540	1464	1647	1150	544	868	110	92	807	1113
	SN(TGN)											976	686	722	567	800	150	200	132	875	862											564	865	1298	869	791	711	159	85	494	707
	thrombin	77	90	106	89	90	133	103	155	1191	275					108	113			147		100	93	96	98	131	53	106	1133	159	387					105	107			86		90	105	106	78	113	95	116	145
	VEGF	95	92	101	102	116	151	151	157	2682	330					102	92			131		106	94	97	100	97	61	94	1003	63	248					97	81			151		81	98	106	93	92	104	97	120
	Bradykinin	101	79	105	135	115	120	141	80	300	301					127	103			144		98	98	114	104	113	67	135	803	119	273					112	103			133		122	100	118	78	98	91	138	97
	vWF	81										212	91	77	102	103	87	107	94	115	139	102										110	129	129	121	107	93	104	95	110	107	97
	LPS	106	88	120	95	140	129	163	99	270	304					110	120			186		104	96	104	100	117	61	103	610	67	257					118	83			127		81	106	105	84	99	95	137	102
	Pam3Cys	113	97	117	117	105	173	119	61	178	299					107	91			135		100	116	95	97	1106	77	1935	243	53	143					111	89			94		97	103	109	81	89	118	136	80
	Flagellin	107	100	131	150	115	735	108	77	157	291	106		148		101	106	106	102	139		90	106	96	115	123	58	631	503	10	12	121		132		117	124	101	101	134		108	103	101	92	96	98	117	80
[truncated: 12 more columns]

## Sheet: Viability revised 
PG_Data Gogesch and Ortega Iannazzo et al.
2. Viability (FACS)
HUVEC Monocultures normalized to unstim
	Incubation time	6h																				24h																				48h
	Exp#	N1	N2	N3	N4	N5	N6	N7	N8	N9	P1	N10	N11	N12	N13	P1	P1	N14	N15	P1	N16	N1	N2	N3	N4	N5	N6	N7	N8	N9	P1	N10	N11	N12	N13	P1	P1	N14	N15	P1	N16	N1	N2	N3	N4	N5	N6	N7	N8
	Unstim	100*	100*	100*	100*	100*	100*	100*	100*	100*	100*	100*	100*	100*	100*	100*	100*	100*	100*	100*	100*	100*	100*	100*	100*	100*	100*	100*	100*	100*	100*	100*	100*	100*	100*	100*	100*	100*	100*	100*	100*	100*	100*	100*	100*	100*	100*	100*	100*
Stimulus	IL-1β	63.4831	108.709	92.8467	79.9242	89.1608	63.8211	51.6637	68.0387	90.099	103.106											81.3747	67.1004	43.6214	23.0126	71.9658	75.2773	63.5789	78.5388	74.7945	59.751											67.3203	100	40.1891	21.3607	54.5611	58.8529	43.3249	64.4231
	IL-2	76.4045	89.9399	89.1971	123.106	134.79	94.7154	92.4694	78.6925	121.386	105.124					92.5081	79.064			105.664		105.765	102.416	96.2963	62.9707	95.7265	49.6038	110.737	150.685	108.767	113.693					76.0085	107.099			100.678		108.061	142.236	117.258	92.6566	88.8124	78.0549	87.1537	139.423
	IL-6	73.3146	98.6486	95.0365	99.2424	121.503	121.138	87.0403	84.2615	95.6436	93.7888					104.56	122.167	100		96.6372		81.8182	77.6952	100.412	94.7699	83.5897	95.2456	107.368	165.297	110.137	132.573					103.185	121.914			90.5085		105.882	128.882	100	107.343	105.336	99.0025	87.6574	120.673
	IL-8	85.3933	84.6847	98.3942	196.591	121.678	104.675	85.9895	74.5763	123.366	98.7578					80.456	91.3793			89.5575		97.3392	87.1747	92.3868	69.2469	81.5385	82.0919	101.263	118.265	96.7123	102.282					86.8365	97.2222			91.5254		104.139	103.727	95.5083	95.2484	95.3528	76.5586	103.023	79.8077
	IFN-α											86.0335	84.141	82.0331	86.129	85.0163	73.399	79.4521	163.721	109.204	65.2733											52.2796	72.0745	103.883	75	79.4055	71.6049	88.8325	104.792	80.678	55.1559
	IFN-γ	101.966	101.502	104.526	85.9848	112.413	120.732	87.7408	76.7554	129.109	97.0497					83.8762	81.0345			89.9115		111.752	74.9071	97.7366	97.6987	93.3333	74.6434	99.3684	125.571	115.342	124.066					84.9257	147.531			99.322		100.436	103.106	100	91.5767	97.5904	78.803	88.1612	85.5769
	TNF-α	80.3371	94.8949	96.3504	80.303	108.741	83.3333	73.7303	75.0605	114.059	96.2733					92.671	59.8522	84.0183	53.4884	90.0885		79.6009	73.6059	65.6379	111.297	88.2051	89.8574	83.1579	85.3881	72.6027	75.7261					53.2909	82.4074	56.8528	57.7083	58.6441		71.4597	80.4348	39.4799	50.54	93.9759	79.5511	46.8514	97.1154
	SN(unstim)											123.836	140.529	134.279	141.613	95.7655	89.6552	140.639	156.744	89.2035	118.65											96.0486	119.947	189.32	112.857	89.5966	128.704	105.584	117.917	114.915	117.746
	SN(TGN)											107.821	117.621	168.794	213.226	109.283	85.2217	110.959	88.8372	91.3274	114.469											71.1246	48.4043	79.1262	44.2857	61.5711	57.716	52.7919	23.5417	68.8136	18.0815
	thrombin	50.8427	69.97	67.5912	89.3939	107.517	96.9512	64.0981	51.816	122.772	96.118					86.3192	77.3399			89.9115		67.184	61.71	54.1152	58.159	82.5641	52.7734	95.5789	119.635	90.9589	69.7095					58.1741	52.7778			64.4068		62.3094	70.4969	29.078	38.6609	51.1188	48.3791	31.2343	61.5385
	VEGF	69.1011	94.5946	87.4453	81.4394	113.811	113.008	113.485	103.39	139.208	110.714					94.1368	74.3842			101.947		72.7273	111.896	107.202	120.711	117.949	98.4152	113.474	145.205	143.014	101.66					113.588	106.79			158.644		97.3856	173.602	123.877	95.8963	104.303	91.2718	81.864	85.5769
	Bradykinin	85.9551	78.0781	86.4234	168.182	107.343	90.8537	100.525	94.1889	123.96	107.143					96.0912	59.1133			98.9381		63.4146	87.1747	89.3004	116.527	107.521	91.4422	76.6316	135.16	101.37	83.8174					83.6518	91.9753			102.373		101.525	140.373	114.184	117.495	91.7384	75.3117	75.063	65.3846
	vWF	75										102.048	79.7357	83.4515	90.3226	83.5505	50	92.2374	102.791	91.5044	80.3859	64.745										76.8997	80.8511	101.942	94.6429	77.2824	76.8519	98.9848	61.0417	94.2373	63.3094	76.4706
	LPS	86.7978	92.1922	85.1095	94.3182	99.3007	76.0163	86.1646	81.8402	127.525	109.627					84.0391	48.5222			92.5664		94.0133	73.7918	72.2222	113.598	87.0085	96.5135	74.7368	100	83.2877	67.4274					60.9342	71.6049			92.5424		103.05	145.342	67.1395	115.983	88.1239	79.8005	85.3904	59.6154
	Pam3Cys	83.7079	78.979	95.4745	114.394	104.021	73.5772	93.1699	78.6925	119.208	113.665					96.9055	60.8374			93.0973		92.0177	84.9442	97.1193	104.812	114.188	56.1014	133.895	98.1735	82.1918	79.4606					88.7473	92.9012			95.2542		99.7821	138.509	109.929	125.702	98.2788	75.3117	103.275	61.0577
	Flagellin	80.618	84.6847	89.3431	156.818	93.8811	129.065	85.1138	82.8087	109.307	112.267	92.7374		72.3404		95.114	58.6207	75.7991	81.3953	91.8584		85.5876	83.829	96.5021	62.1339	92.8205	77.1791	120	117.352	60.5479	64.9378	85.7143		111.165		76.0085	101.543	88.8325	96.4583	94.5763		105.229	127.329	108.038	98.4881	90.3614	95.7606	102.015	72.5962
HUVEC:PBMC co-cultures normalized to unstim
	Incubation time	Incubation time 24 h
	Exp#	1	2	3	4	5	6	7	8	9	10	1	12	13	14	15	16	17	18	19	20	21
HUVECs	Unstim	100	100	100	100	100	100	100	100	100	100	100	100	100			100			100
	IL-1β						64.6481		103.354			65.6968	65.0442	90.49			76.58			100.71
	TNF-α						45.4992		113.417			63.706	67.8466	92.84			76.12			98.7
	SN(TGN)						48.4452		54.0881			73.0475	63.2743	97.42			81.97			105.78
	LPS						70.2128		91.4046			71.2098	71.9764	89.32			89.21			102.71
HUVEC:PBMCS Co-Cultures	Unstim	82.6531	99.3902	77.439	110	93.5556	67.1031	56.9558	110.692	107.966				99.41	96.24	92.84	94.37	98.39	100	102.12	97.17	95.75
	IL-1β	165.646	91.4634	86.5854	130.444	117.556	85.761	95.4173	105.451	141.929				81.81	99.3	98.12	102.3	102.41	93.8	103.89	98.47	96.11
	TNF-α	175.51	107.52	82.5203	137.111	95.7778	89.3617	76.7594	86.7925	132.285				97.77	86.62	94.72	109.41	104.13	96.21	108.02	105.66	96.11
	SN(TGN)	105.782	86.7886	50.2033	82.8889	75.1111	90.0164	58.4288	70.6499	93.2914	100.21			108.8	100.47	85.68	82.2	71.41	78.76	106.72	103.66	97.29
	LPS	200.34	115.447	86.3821	151.333	128.444	99.3453	81.3421	78.826	129.35	128.302			106.22	108.1	93.19	100.46	97.93	98.51	110.14	106.25	102.59
[truncated: 12 more columns]

## Sheet: Cytokines
PG_Data Gogesch and Ortega Iannazzo et al.
3. Secreted cytokines (Bead Array based on FACS)
If analytes were already present in the stimulation, measured values were excluded from evaluation as marked in light red and blue font
6 h upon stimulation
		Analyte	IL-1β								IL-6								IL-8								IL-10								IL-12-p70								IL-17A
		Exp#	P1	N16	N5	N6	N7	P1	N14	N15	P1	N16	N5	N6	N7	P1	N14	N15	P1	N16	N5	N6	N7	P1	N14	N15	P1	N16	N5	N6	N7	P1	N14	N15	P1	N16	N5	N6	N7	P1	N14	N15	P1	N16	N5	N6	N7	P1	N14
		∅	0.9	1.87	2.44	0	1.42	0.87	1.28	0.82	159.572	49.678	147.125	48.553	32.017	58.649	83.738	23.07	7044.88	12000	9755.66	3169.49	4159.13	5817.59	6300.55	5455.65	0.6	0.69	1.11	0	0.76	0	0	0	0.67	1.33	1.88	0.85	1.06	0.7	0.73	0.63	0	0.111	0.186	0	0	0	0
	Stimulus	IL-1β			1827,89*	1233,39*	1460,8*						9000	9000	9000	9000					12000	12000	12000						23.06	17.11	12.73						10.45	8.37	6.33						0.783	0.639	0.474
		IL-2	0.75		2.04	0	1.22	0.61			91.823		120.35	38.998	31.316	34.305			4394.93		5673.47	1985.01	5129.76	4932.68			0		0.71	0	0	0			0		1.2	0.66	0.99	0.56			0		0.158	0	0	0
		IL-6	1.76		2.43	155.88	1.6	2.43		1.51	9000*		9000*	9000*	9000*	9000*		9000*	5951.3		4801.14	12000	2884.46	4956.29		4117.2	13.4		18.21	17.06	16.82	19.47		16.66	4.36		5.96	6.66	5.12	5.92		4.18	0.283		0.438	0.47	0.377	0.332
		IL-8	0.97		3.91	3.4		2.93			46.21		76.817	32.859		61.656			6714.15		12000	12000		11788			0		1.02	0.7		0			0.63		2.65	2.06		1.72			0.086		0.24	0.225		0.143
		IFN-α	1.96	2.29				2.24	0.95	1.19	273.859	139.957				198.411	102.453	62.431	7049.38	12000				6828.64	3914.72	4474.95	1.26	1.01				1.26	0	0	3.77	3.52				5.63	3.47	4	0.102	0.118				0.143	0
		IFN-γ	1.01		1.17	25.8	1.26	0.92			109.732		72.077	3948.18	35.567	42.707			5070.54		4044.97	4692.33	4897.94	5350.31			0.47		0	4.83	0	0			0.59		0.93	2.34	1.07	0.67			0		0	0.194	0	0
		TNF-α	4.09		2.66	18.44	6.25	6.96	5.16	6.86	204.284		74.003	327.511	61.111	164.228	206.352	125.36	12000		5895.09	4718.23	7811.52	12000	12000	12000	0.66		0.73	0.92	0.81	0	0	0	1.71		1.29	1.31	1.76	2.95	2.4	3.08	0.145		0.16	0.155	0.18	0.247	0.216
		SN(unstim)						0.73	0	0.72						28.035	31.127	18.27						4933.5	2795.22	3987.04						0	0	0						0.61	0	0.58						0	0
		SN(TGN)						7.16	6.37	8.34						5379.02	4613.82	9000						10652.2	8465.96	12000						212.75	195.79	537.48						6.33	5.13	7.19						26.22	23.918
		thrombin	2.01		2.28	1.45	2.5	1.94			231.461		160.566	97.357	136.338	86.273			10112.4		4839.53	3947.15	7723.68	7466.63			0.72		0.85	0	0.88	0			0.84		1.15	1.01	1.57	0.95			0.082		0.153	0.148	0.152	0
		VEGF	1.05		2.02	1.47	0	1			156.487		94.749	39.788	33.197	45.402			6651.67		5718.18	3290.53	3712.68	7187.53			0		0.96	0.76	0	0			0.66		1.24	0.83	0.85	0.68			0		0	0	0	0
		Bradykinin	1.06		1.85	0	0	0.71			128.42		76.303	29.475	21.169	37.739			6552.42		5817.12	2191.96	3304.39	5317.08			0		0	0	0	0			0.68		1.18	0.64	0.76	0.59			0		0	0	0	0
		vWF	0.59	1.3				1.08	0.75	0.6	87.428	30.123				53.197	71.81	19.368	5054.19	12000				5963.18	5394.23	4068.51	0	0.43				0	0	0	0	1				0.63	0.58	0.53	0	0.096				0	0
		LPS	4.06		3.4	2.77	2.71	3.19			314.792		253.21	385.869	125.278	116.276			12000		8348.85	7853	7345.38	7989.11			0.7		0.92	0.95	0.85	0			1.53		1.66	1.53	1.33	1.21			0.131		0.193	0.157	0.154	0.136
		Pam3Cys	0.71		2.1	0	0	0.8			88.386		88.107	23.292	19.503	37.061			4604.71		6323.6	2052.74	2479.39	5148.72			0		0.67	0	0	0			0.57		1.42	0.76	0.76	0.61			0		0	0	0	0
		Flagellin	0.81		1.86	0	0	1.76	1.27	1.12	103.531		107.905	26.548	26.656	56.092	102.917	30.163	6316.28		6909.57	2724.98	2838.32	6753.72	5725.02	5675.86	0		0.73	0	0	0	0	0	0.63		1.29	0.75	0.73	0.88	0.72	0.73	0		0.167	0	0	0	0
24 h upon stimulation
		Analyte	IL-1β								IL-6								IL-8								IL-10								IL-12-p70								IL-17A
		Exp#	P1	N16	N5	N6	N7	P1	N14	N15	P1	N16	N5	N6	N7	P1	N14	N15	P1	N16	N5	N6	N7	P1	N14	N15	P1	N16	N5	N6	N7	P1	N14	N15	P1	N16	N5	N6	N7	P1	N14	N15	P1	N16	N5	N6	N7	P1	N14
		∅	0	1.95	1.84	1.35	0	1.13	1.05	1.26	137.108	81.807	67.381	59.203	26.06	57.736	124.956	56.903	6187.49	12000	6010.25	5433.28	3304.15	7004.11	6949.1	6709.89	0.67	0	0.63	0.63	0	0.43	0.4	0.54	0	1.23	1.2	1.04	0.82	0.69	0.72	0.82	0	0	0.159	0	0	0.082	0
	Stimulus	IL-1β			1501,84*	1155,56*	971,42*						9000	9000	9000						12000	12000	12000						25.95	17.57	18.99						13.88	9.42	10.04						0.984	0.687	0.722
		IL-2	1.56		1.33	0	0	0.93			148.578		28.923	26.025	13.78	41.247			5420.53		3384.91	2714.72	2466.63	6735.97			0.67		0	0	0	0			0.68		0.84	0.73	0.73	0.62			0		0	0	0	0
		IL-6	2.82		3.81	1.8	2.27	2.99			9000*		9000*	9000*	9000*	9000*			4916.46		7540.71	2363.38	4179.22	7180.14			17.48		18.54	18.21	15.54	21.87			5.51		6.72	5.42	4.85	6.47			0.336		0.443	0.372	0.343	0.389
		IL-8	1.67		3.45	3.6	4.07	2.46			140.22		67.11	32.777	27.892	62.674			12000		12000	12000	12000	11703.7			0.67		0.82	0.84	0.9	0.43			1.12		2.38	2.55	2.66	1.23			0		0.213	0.229	0.219	0.114
		IFN-α	2.36	2.16				2.3	0.9	1.56	309.717	180.868				175.648	135.395	80.19	4994.55	11582.8				7910.69	5138.85	5887.03	1.25	0.95				1.2	0.96	1.04	3.44	3.19				4.32	3.9	3.79	0.163	0				0.119	0.104
		IFN-γ	1.61		2.16	0	1.87	1.2			205.805		73.332	37.078	39.227	65.77			7625.58		7537.12	3690.63	5573.48	7261.17			0.7		0.74	0	0.74	0			0.86		1.35	0.73	1.06	0.64			0		0.157	0	0	0
		TNF-α	6.01		8.22	5.7	4.88	9.99	10.88	10.92	579.731		392.264	90.705	57.883	420.813	444.55	165.165	12000		12000	10423.6	10474.9	12000	12000	12000	1		1.59	0.68	0.72	1.31	1.35	0.94	2.77		4.12	2.03	1.98	3.88	4.51	4.38	0.246		0.362	0.213	0.225	0.31	0.301
		SN(unstim)	0	1.64				0.64	0.67	0.77	120.949	52.555				34.007	53.89	31.018	3119.33	10854.5				5362.2	4271.55	5616.87	0	0				0	0	0	0	0.88				0.51	0	0.6	0	0				0	0
		SN(TGN)	9.95	11.51				14.24	17.07	17.99	9000	9000				9000	9000	9000	12000	12000				12000	12000	12000	144.99	154.54				101.97	85.5	205.63	12.35	14.97				12.84	16.97	19.43	4.765	5.86				12.812	13.618
		thrombin	2.53		7.07	3.67	6.7	4.44			190.859		508.852	104.312	138.113	132.755			7595.57		12000	8091.93	12000	9124.07			0		1.32	0.73	1.06	0.49			0.91		3.4	1.52	2.9	1.09			0		0.343	0.17	0.335	0.107
		VEGF	0		1.72	0	1.15	2.07			187.318		74.746	31.49	30.523	83.284			4945.79		7776.48	3164.47	4004.56	8715.19			0		0.81	0.62	0.66	0			0		1.25	0.88	0.95	0.76			0		0.148	0	0	0
		Bradykinin	0		2.47	0	0	1.39			106		97.85	23.948	25.754	66.298			3767.04		10910.3	2927.5	4008.54	7678.79			0		0.75	0	0	0.52			0		1.61	0.81	0.82	0.78			0		0.162	0	0	0.077
		vWF	0	1.75				0.96	1.06	0.93	138.711	37.607				45.409	112.376	37.543	4541.31	10102.2				6554.25	7763.83	6395.38	0	0				0	0.42	0	0	1				0.62	0.6	0.7	0	0				0	0.072
		LPS	4.58		6.69	6.63	5.93	6.94			451.49		295.053	465.213	155.962	136.522			11020.4		12000	12000	12000	11824.5			0.84		1.31	1.62	1.18	0.69			1.52		2.71	3.19	2.63	1.76			0.182		0.272	0.315	0.301	0.169
		Pam3Cys	1.41		1.59	0	1.29	1.35			160.772		53.476	31.194	35.775	51.685			5736.23		6023.46	3189.96	6058.74	7036.58			0		0.63	0	0.65	0			0.63		1.14	0.8	1.01	0.61			0		0	0	0	0
		Flagellin	0		4.82	0	1.31	2.09	0.7	1.45	136.135		197.893	41.959	29.316	69.5	78.78	35.69	6494.14		12000	3779.29	4699.46	7366.34	5641.14	5658.9	0		1.05	0.64	0	0.4	0	0	0.66		2.61	0.83	1.03	0.8	0.52	0.66	0		0.243	0	0	0	0
48 h upon stimulation
		Analyte	IL-1β								IL-6								IL-8								IL-10								IL-12-p70								IL-17A
		Exp#	P1	N16	N5	N6	N7	P1	N14	N15	P1	N16	N5	N6	N7	P1	N14	N15	P1	N16	N5	N6	N7	P1	N14	N15	P1	N16	N5	N6	N7	P1	N14	N15	P1	N16	N5	N6	N7	P1	N14	N15	P1	N16	N5	N6	N7	P1	N14
		∅	0	2.41	3.16	0.94	16	1.95	0.58	1.64	106.552	123.482	132.847	26.534	590.661	94.445	109.85	70.021	5364.08	12000	9311.56	2757.36	8053.7	8338.38	6435.3	7552.37	0	0	0	0	0	0.46	0.44	0.43	0	1.12	1.85	0.62	1.96	0.67	0.6	0.87	0	0	0.187	0	0.179	0	0
	Stimulus	IL-1β			1901,81*	2067,96*	1145,28*						9000	9000	9000						12000	12000	12000						28.01	30.16	28.68						12.45	13.06	11.78						0.862	0.91	0.813
		IL-2	0		2.57	1.75	4.79	1.26			85.453		105.153	61.825	34.138	71.908			3583.71		5928.01	3071.17	3578.44	7780.83			0		0	0	0	0			0		1.42	0.69	0.91	0.55			0		0.128	0	0	0
		IL-6	2.21		7.06	2.56	226.57	3.67		2.01	9000*		9000*	9000*	9000*	9000*		119,042*	6300.55		9772.35	3207.44	12000	8196.64		6013.4	17.79		30.47	21.05	31	24.82		0.95	5.38		10.6	6.41	13.37	6.6		3.4	0.369		0.72	0.36	0.949	0.388
		IL-8	1.22		5.59	4.44	5.26	2.5			143.956		121.718	53.655	51.664	83.977			12000		12000	12000	12000	12000			0		0	0	0	0.51			0.71		2.98	2.56	2.89	1			0		0.296	0.227	0.242	0.115
		IFN-α	1.89	2.38				2.74	1.74	2.18	259.978	221.552				167.85	237.91	66.534	5822.25	12000				6546.91	6771.93	8068.59	0.86	0.73				0.73	1.11	0.56	1.98	2.15				2.99	3.82	0.9	0	0				0.124	0.083
		IFN-γ	1.21		1.78	0.92	115.68	1.46			174.132		91.9	47.749	9000	79.762			5489.25		5634.68	2897.44	12000	7299.7			0		0	0	14.53	0.46			0		1.11	0.68	7.36	0.7			0		0.127	0	0.592	0
		TNF-α	6.28		12.2	5.46	49.73	10.56	10.33	14.16	675.771		692.88	146.467	1511.62	508.462	445.406	226.322	12000		12000	9782.96	12000	12000	12000	12000	1.11		2.33	0	3.01	1.69	1.6	1.2	2.99		5.84	2.02	4.26	4.56	4.37	5.42	0.295		0.496	0.205	0.419	0.348	0.369
		SN(unstim)	0	1.53					0	1.67	79.082	57.311					46.083	50.014	3804.54	12000					4187.87	6843.68	0	0					0	0.41	0	0.69					0	0.63	0	0					0
		SN(TGN)	8.32	10.33				16.92	14.49	17.58	9000	9000				9000	9000	9000	12000	12000				12000	12000	12000	38.39	38.3				55.76	60.83	59.55	9.3	10.87				15.15	14.32	17.21	1.021	1.452				7.94	6.658
		thrombin	2.22		6.18	6.33	7.83	5.22			229.614		435.771	209.913	299.423	171.178			9282.24		12000	7015.36	12000	10770.2			0.86		3.97	0	1.2	0.63			0.76		2.82	1.56	3.56	1.08			0		0.345	0.183	0.335	0.117
		VEGF	1.18		1.45	49.91	2.91	2.45			319.189		61.819	1779.69	44.454	84.605			11660.6		4489.47	12000	4046.32	9372.26			0.89		0	3.12	0	0.54			0.69		0.88	3.46	0.84	0.76			0		0	0.3	0	0.076
		Bradykinin	0		1.31	1.5	0.91	1.2			122.15		53.304	63.976	23.716	64.787			5233.12		4407.7	3577.57	2425.46	6990.23			0		0	0	0	0.46			0		0.78	0.71	0.57	0.6			0		0.109	0	0	0
		vWF	0	2.03				1.65	0.96	1.47	106.594	82.116				80.215	91.09	76.85	3751.7	12000				8285.05	6981.39	8028.88	0	0				0.4	0.39	0.51	0	0.8				0.71	0.59	0.72	0	0				0	0
		LPS	3.41		6.27	7.52		6.9			335.122		335.431	667.165		238.151			12000		12000	12000		12000			0		1.14	2.32		0.86			1.06		2.81	3.7		1.84			0		0.255	0.386		0.17
		Pam3Cys	0		1.92	1	1.19	1.73			94.169		65.386	39.921	33.988	102.652			3833.44		4454.06	3143.25	3072.19	7772.67			0		0	0	0	0			0		1.02	0.64	0.67	0.63			0		0.11	0	0	0
		Flagellin	0		4.15	1.66	1.44	2	0.81	1.26	106.724		168.046	55.778	47.997	83.207	78.683	41.197	4957.51		8517.06	3900.02	3979.14	8003.14	5675.74	6592.48	0		0	0	0	0.46	0.45	0	0		1.61	0.82	0.75	0.76	0.58	0.59	0		0.165	0.11	0.108	0	0
[truncated: 57 more columns]

## Sheet: Permeability
PG_Data Gogesch and Ortega Iannazzo et al.
4. Increased permeability (Leakage Assay)
Permeability upon direct treatment with single stimuli (normalized by subtracting values for unstimulated samples)
	Incubation time	0h																				6 h																			24 h
	Exp#		1	2	3	4	5	6	7	8	9	10	11	12	13	14	15	16	17	18	19	1	2	3	4	5	6	7	8	9	10	11	12	13	14	15	16	17	18	19	1	2	3	4	5	6	7	8	9
	no HUVECs		51318	60714	16269	38233	42252	42669	34603	40870	18966	25359	43065	31461	27255	18894		32769	34527				27132	49885	56793	36675	32946	37357	43148	75106	42022	144336	59610		30226		42086				42919	28575	57137	60013	71315	44091		55474	37796
	unstim		0*	0*	0*	0*	0*	0*	0*	0*	0*	0*	0*	0*	0*	0*	0*	0*	0*	0*	0*	0*	0*	0*	0*	0*	0*	0*	0*	0*	0*	0*	0*	0*	0*	0*	0*	0*	0*	0*	0*	0*	0*	0*	0*	0*	0*	0*	0*
Stimulus	IL-1β											-1868	621			-4175	6718	13221	950												1875	3329	-3405	6197	855	4626
	IL-2					4019	-1029	-1313				-3095	-3239			-3152										1338	-9892	-15739	-4570	-8886	968
	IL-6					4439	2285	2697				-1752	-531			-2560										364	-6011	-9908	-3731	20935	3238										-4174	-16339	916
	IL-8					990	-689	2860				1831	3033			1296										-118	-9272	11191	4687	-18257	-2810										-11818	-14480	29744						1972
	IFN-α								5513	-1763	3202	-1685	-721			-413							18288	12746	636							8723					-414	21662			4412	-16507	3022						2986
	IFN-γ					-367	5358	-115				-1101	5803			-749										-1245	-1496	-13666	-1540	11648	898													-281	-6041	-7267		-3688
	TNF-α					190	479	10206				-259	449					5869								-2789	-3794	-12413	-1747	-7136	-269										-10990	-12139	11724						1566
	SN(unstim)										-16732			4390	-12098				-2541	7866	6994		-9702	-16999	960							1710	-5362		-4960						-12290	-16143	8394						-3595
	SN(TGN)										-4690			-1118	-11852				-3160	3610	6163		-11487	-1772	5520	7434	4526	-3857	9262	928														3918	-10565	-775		-1631
	thrombin		41677	42943	4176	30957	33812	41841				7776	25810			22814										37609	15636	20971	24092	25494	25769										-2770	56277	12036						28045
	VEGF								3145	2637	3528			-176	-8349			-77					16566	15473	3608							10189	-3250		3439						18177	35218	40602						11345
	Bradykinin								4321	694	7835			3015	-10828			-1182					10776	-5028	893							5902	-2459		1982									30275	15961	30294		12321
	vWF								528	-1926	3118			2772	-9417			3525					2963	-10050	430							6807	-4265		-839									6814	3010	-3904		-178
	LPS								1303	-13326	1406			708	14741				-20				1327	-5368	3230							583	-4150		1032									11392	-3757	7661		3323
	Pam3Cys								3186	2112	46			5827	-9407			-4986					1493	-7181	3297							8346	-3288		10766									630	20221	-2970		-3027
	Flagellin								140	15017	986			3528	-2773			-1361					4741	-8140	4537							615	279		6357									23721	22115	1115		-2799
Permeability within HUVEC:PBMC co-cultures (normalized by subtracting values for unstimulated samples)
	Incubation time	24 h
	Exp#	1	2	3	4	5	6	7	8	9	10	11	12	13	14	15	16	17	18	19	20	21	22	23	24	25	26
	No HUVEC	151883	136686	140046	147370	130024	162733	138536	132205	151817	121713	106884	128804	133401	73622	133688	119663	155528	130458	137443	127617	136783	133371	145443	151780	145222	142789
HUVECs	unstim	0*	0*	0*	0*	0*	0*	0*	0*	0*	0*	0*	0*	0*	0*	0*	0*	0*	0*	0*	0*	0*	0*	0*	0*	0*	0*
	Thrombin	126807	15385	60382	89931	96389	115082	105648	22374	118827	61147	112107	75247	109993	101464	58458	73381	129517	62975	101495	97720	106566	79070	81177	95814	95079	95940
	IL-1β																	4850	9570	3910	754	5214	-25773	-13334	-8296	-5765	-580
	TNF-α																	8259	1212	24387	10549	-1597	-25776	-20677	-7523	12849	23420
	SN(TGN)																	35760	9587	9439	29475	23546	30460	2508	19594	45388	12515
	LPS																	657	2892	980	2707	-3832	-27233	-21026	8193	16063	-238
HUVEC:PBMCS Co-Cultures	unstim	0*	0*	0*	0*	0*	0*	0*	0*	0*	0*	0*	0*	0*	0*	0*	0*	0*	0*	0*	0*	0*
	IL-1β	61666	56615	-9953	68452	13218	30038	28941	25598	25971	19717	278	84043	35324	19234	14705	51997	7350	11493	1025	6511	24654
	TNF-α	13246	26713	-26841	15589	2415	9895	24537	11697	-8698	16085	-474	35036	25633	8270	13163	9814	7271	-3344	-10573	-12368	11600
	SN(TGN)	30837	37050	-20747	30440	18828	21649	32130	49508	35344	37312	18226	46759	35815	17021	39976	8834	24450	3711	-2696	19111	13020
	LPS	1096	20185	-5988	37375	17416	40270	30246	26912	38558	42377	20958	61084	46653	14528	25359	31504	2212	6873	73034	2632	13655
[truncated: 14 more columns]
